# Supplementary material for: An Agenda for Research of Uncovered Epidemiological Patterns of Tick-Borne Pathogens Affecting Human Health
Source: Int J Environ Res Public Health. 2023 Jan 26;20(3):2206. doi: 10.3390/ijerph20032206 (PMC9915995; doi:10.3390/ijerph20032206)
Supplement: Supplementary file 1 [file ijerph-20-02206-s001.zip]

Archive with 1 entries (1 files):
- ijerph-2103735-supplementary.pdf
